# Supplementary material for: Clinical application of high frequency jet ventilation in stereotactic liver ablations – a methodological study
Source: F1000Res. 2018 Sep 10;7:773. Originally published 2018 Jun 19. [Version 2] doi: 10.12688/f1000research.14873.2 (PMC6113879; doi:10.12688/f1000research.14873.2)
Supplement: Demographic data and ventilation readings — metodological_study_1.xls [file f1000research-7-17740-s0000.tgz]

Archive with 1 entries (1 files):
- 0e34c91b-6593-4b18-9345-8f7cf81e80c3_metodological_study_1.xlsx
