# Supplementary material for: Clinical application of high frequency jet ventilation in stereotactic liver ablations – a methodological study
Source: F1000Res. 2018 Sep 10;7:773. Originally published 2018 Jun 19. [Version 2] doi: 10.12688/f1000research.14873.2 (PMC6113879; doi:10.12688/f1000research.14873.2)
Supplement: Liver positioning data — 14-09-01-open-liver-all.xlsx [file f1000research-7-17740-s0001.tgz]

Archive with 1 entries (1 files):
- 5717bd90-d02b-4c02-9600-83e7a8853ef1_14-09-01-open-liver-all.xlsx
