# Supplementary material for: Clinical application of high frequency jet ventilation in stereotactic liver ablations – a methodological study
Source: F1000Res. 2018 Sep 10;7:773. Originally published 2018 Jun 19. [Version 2] doi: 10.12688/f1000research.14873.2 (PMC6113879; doi:10.12688/f1000research.14873.2)
Supplement: Liver positioning data — 14-09-01-open-liver-all.xlsx [file f1000research-7-17740-s0001.tgz › 5717bd90-d02b-4c02-9600-83e7a8853ef1_14-09-01-open-liver-all.xlsx]

## Sheet: SV
Case ID	Acquisition interval [sec.]	median(x)	min(x)	max(x)	range(x)	mean(x)	std(x)	median(y)	min(y)	max(y)	range(y)	mean(y)	std(y)	median(z)	min(z)	max(z)	range(z)	mean(z)	std(z)	median(Euclid)	min(Euclid)	max(Euclid)	range(Euclid)	mean(Euclid)	std(Euclid)
1	38.918	0.344324	-1.8548	1.15111	3.00591	0.412475	0.329362	0.684688	-5.56036	1.366	6.92636	1.37506	1.43513	2.17303	-9.58372	3.31434	12.8981	2.84574	2.41322	2.31913	0.144768	10.9225	10.7777	3.27009	2.73068
2	33.906	0.761791	-7.58622	1.21735	8.80357	2.18949	2.48354	0.776032	-10.0216	1.0803	11.1019	2.66133	3.20137	0.610672	-3.09783	1.84864	4.94647	0.985555	0.886864	1.24199	0.125136	12.6422	12.517	3.67586	4.06673
3	27.63	0.906161	-1.6052	2.13891	3.74411	0.878102	0.469875	1.62826	-2.18921	2.7235	4.91271	1.43716	0.629513	0.91692	-1.24943	4.66919	5.91862	1.74642	1.56539	2.21404	0.25649	5.28261	5.02612	2.59736	1.48394
4	75.119	0.260915	-1.31844	0.982094	2.30054	0.339216	0.271606	1.34233	-6.39362	1.9426	8.33622	1.99285	1.65784	0.604779	-2.52052	1.29464	3.81516	0.742943	0.557622	1.55951	0.18071	6.65062	6.46991	2.22234	1.68297
5	34.065	0.452168	-1.73383	1.91278	3.64661	0.523861	0.375417	0.924491	-7.89655	1.75419	9.65075	2.08748	2.30574	0.767089	-3.42231	1.97298	5.39529	0.921222	0.69592	1.41918	0.163841	8.67373	8.50989	2.52548	2.24566
																								2.85823	1.03146

## Sheet: HFJV
Case ID	Acquisition interval [sec.]	median(x)	min(x)	max(x)	range(x)	mean(x)	std(x)	median(y)	min(y)	max(y)	range(y)	mean(y)	std(y)	median(z)	min(z)	max(z)	range(z)	mean(z)	std(z)	median(Euclid)	min(Euclid)	max(Euclid)	range(Euclid)	mean(Euclid)	std(Euclid)
1	38.823	0.541475	-1.81045	1.67896	3.48941	0.599688	0.400111	0.386739	-1.58325	0.990521	2.57378	0.434963	0.305455	0.507894	-1.63994	1.61857	3.25851	0.566736	0.382702	0.999345	0.161032	2.4019	2.24086	1.0474	0.415328
2	33.803	0.543343	-1.25048	1.38157	2.63205	0.533455	0.300752	0.333125	-0.837501	0.991688	1.82919	0.338354	0.199894	0.442913	-1.68025	1.89031	3.57056	0.515681	0.366593	0.909984	0.0462152	2.01428	1.96806	0.901052	0.343045
3	34.957	0.384971	-1.94695	2.04121	3.98816	0.467545	0.341074	0.398303	-1.57232	1.51565	3.08797	0.465691	0.338356	0.399969	-1.49332	1.69898	3.19231	0.455919	0.317479	0.827583	0.0521633	2.59572	2.54356	0.887448	0.43263
4	31.294	0.191837	-1.28461	0.714323	1.99893	0.249516	0.233629	0.172371	-0.64434	0.481724	1.12606	0.193612	0.134275	0.168219	-0.657312	0.576362	1.23367	0.192242	0.136952	0.388568	0.0308063	1.31246	1.28165	0.426539	0.214635
5	33.92	0.396097	-1.34071	1.78494	3.12565	0.416169	0.286038	0.322202	-1.27105	1.0436	2.31465	0.361486	0.259891	0.43244	-1.68502	1.62153	3.30655	0.500792	0.364676	0.837961	0.106695	1.86904	1.76235	0.862344	0.305128
																								0.824956	0.0882794
